# Supplementary material for: Rational selection of experimental readout and intervention sites for reducing uncertainties in computational model predictions
Source: BMC Bioinformatics. 2015 Jan 16;16:13. doi: 10.1186/s12859-014-0436-5 (PMC4310145; doi:10.1186/s12859-014-0436-5)
Supplement: Additional file 2 — MATLAB code of (i) the design approach and (ii) chlorophyll fluorescence induction model and corresponding data. [file 12859_2014_436_MOESM2_ESM.zip]

Archive with 118 entries (115 files):
- software/
- software/fluorescence_model/
- software/fluorescence_model/A.mat
- software/fluorescence_model/B.mat
- software/fluorescence_model/C.mat
- software/fluorescence_model/D.mat
- software/fluorescence_model/data_new.m
- software/fluorescence_model/E.mat
- software/fluorescence_model/odesysexp.m
- software/fluorescence_model/readmefirst.rtf
- software/fluorescence_model/._readmefirst.rtf
- software/fluorescence_model/simulate_data_with_model.m
- software/fluorescence_model/solv_sens.m
- software/insilico_oed/
- software/insilico_oed/CHI2.m
- software/insilico_oed/data.mat
- software/insilico_oed/FIT.m
- software/insilico_oed/init_step_direct.m
- software/insilico_oed/insilico.mexa64
- software/insilico_oed/insilico.mexmaci64
- software/insilico_oed/insilico.txt
- software/insilico_oed/pl_script_para_model.m
- software/insilico_oed/._pl_script_para_model.m
- software/insilico_oed/pl_totalfitness_model.m
- software/insilico_oed/._pl_totalfitness_model.m
- software/insilico_oed/pla_script.m
- software/insilico_oed/._pla_script.m
- software/insilico_oed/pla_x1230_param_data_1.mat
- software/insilico_oed/pla_x1230_param_data_2.mat
- software/insilico_oed/pla_x1230_param_data_3.mat
- software/insilico_oed/pla_x1230_param_data_4.mat
- software/insilico_oed/pla_x1230_param_data_5.mat
- software/insilico_oed/pla_x1230_param_data_6.mat
- software/insilico_oed/pla_x1232_param_data_1.mat
- software/insilico_oed/pla_x1232_param_data_2.mat
- software/insilico_oed/pla_x1232_param_data_3.mat
- software/insilico_oed/pla_x1232_param_data_4.mat
- software/insilico_oed/pla_x1232_param_data_5.mat
- software/insilico_oed/pla_x1232_param_data_6.mat
- software/insilico_oed/pla_x1233_param_data_1.mat
- software/insilico_oed/pla_x1233_param_data_2.mat
- software/insilico_oed/pla_x1233_param_data_3.mat
- software/insilico_oed/pla_x1233_param_data_4.mat
- software/insilico_oed/pla_x1233_param_data_5.mat
- software/insilico_oed/pla_x1233_param_data_6.mat
- software/insilico_oed/pla_x1233_pko_4_param_data_1.mat
- software/insilico_oed/pla_x1233_pko_4_param_data_2.mat
- software/insilico_oed/pla_x1233_pko_4_param_data_3.mat
- software/insilico_oed/pla_x1233_pko_4_param_data_4.mat
- software/insilico_oed/pla_x1233_pko_4_param_data_5.mat
- software/insilico_oed/pla_x1233_pko_4_param_data_6.mat
- software/insilico_oed/pla_x123_param_data_1.mat
- software/insilico_oed/pla_x123_param_data_2.mat
- software/insilico_oed/pla_x123_param_data_3.mat
- software/insilico_oed/pla_x123_param_data_4.mat
- software/insilico_oed/pla_x123_param_data_5.mat
- software/insilico_oed/pla_x123_param_data_6.mat
- software/insilico_oed/pla_x12_param_data_1.mat
- software/insilico_oed/pla_x12_param_data_2.mat
- software/insilico_oed/pla_x12_param_data_3.mat
- software/insilico_oed/pla_x12_param_data_4.mat
- software/insilico_oed/pla_x12_param_data_5.mat
- software/insilico_oed/pla_x12_param_data_6.mat
- software/insilico_oed/pla_x13_param_data_1.mat
- software/insilico_oed/pla_x13_param_data_2.mat
- software/insilico_oed/pla_x13_param_data_3.mat
- software/insilico_oed/pla_x13_param_data_4.mat
- software/insilico_oed/pla_x13_param_data_5.mat
- software/insilico_oed/pla_x13_param_data_6.mat
- software/insilico_oed/pla_x1_param_data_1.mat
- software/insilico_oed/pla_x1_param_data_2.mat
- software/insilico_oed/pla_x1_param_data_3.mat
- software/insilico_oed/pla_x1_param_data_4.mat
- software/insilico_oed/pla_x1_param_data_5.mat
- software/insilico_oed/pla_x1_param_data_6.mat
- software/insilico_oed/pla_x23_param_data_1.mat
- software/insilico_oed/pla_x23_param_data_2.mat
- software/insilico_oed/pla_x23_param_data_3.mat
- software/insilico_oed/pla_x23_param_data_4.mat
- software/insilico_oed/pla_x23_param_data_5.mat
- software/insilico_oed/pla_x23_param_data_6.mat
- software/insilico_oed/pla_x2_param_data_1.mat
- software/insilico_oed/pla_x2_param_data_2.mat
- software/insilico_oed/pla_x2_param_data_3.mat
- software/insilico_oed/pla_x2_param_data_4.mat
- software/insilico_oed/pla_x2_param_data_5.mat
- software/insilico_oed/pla_x2_param_data_6.mat
- software/insilico_oed/pla_x3_param_data_1.mat
- software/insilico_oed/pla_x3_param_data_2.mat
- software/insilico_oed/pla_x3_param_data_3.mat
- software/insilico_oed/pla_x3_param_data_4.mat
- software/insilico_oed/pla_x3_param_data_5.mat
- software/insilico_oed/pla_x3_param_data_6.mat
- software/insilico_oed/pla_x44_pko_1_param_data_1.mat
- software/insilico_oed/pla_x44_pko_1_param_data_2.mat
- software/insilico_oed/pla_x44_pko_1_param_data_3.mat
- software/insilico_oed/pla_x44_pko_1_param_data_4.mat
- software/insilico_oed/pla_x44_pko_1_param_data_5.mat
- software/insilico_oed/pla_x44_pko_1_param_data_6.mat
- software/insilico_oed/pla_x4_param_data_1.mat
- software/insilico_oed/pla_x4_param_data_2.mat
- software/insilico_oed/pla_x4_param_data_3.mat
- software/insilico_oed/pla_x4_param_data_4.mat
- software/insilico_oed/pla_x4_param_data_5.mat
- software/insilico_oed/pla_x4_param_data_6.mat
- software/insilico_oed/ple.m
- software/insilico_oed/plot_pla_script.m
- software/insilico_oed/._plot_pla_script.m
- software/insilico_oed/readmefirst.rtf
- software/insilico_oed/._readmefirst.rtf
- software/insilico_oed/simulate_along_pl.m
- software/insilico_oed/._simulate_along_pl.m
- software/insilico_oed/simulate_along_pl_KO.m
- software/insilico_oed/._simulate_along_pl_KO.m
- software/insilico_oed/simulate_model.m
- software/insilico_oed/smoothple.m
- software/readmefirst.rtf
- software/._readmefirst.rtf
