# Supplementary material for: Rational selection of experimental readout and intervention sites for reducing uncertainties in computational model predictions
Source: BMC Bioinformatics. 2015 Jan 16;16:13. doi: 10.1186/s12859-014-0436-5 (PMC4310145; doi:10.1186/s12859-014-0436-5)
Supplement: Additional file 2 — MATLAB code of (i) the design approach and (ii) chlorophyll fluorescence induction model and corresponding data. [file 12859_2014_436_MOESM2_ESM.zip › software/fluorescence_model/data_new.m]

function [data] = data_new

close all; clear all; clc;

% read the data

load('A.mat');

data.A.t = A.t;
data.A.F = A.F;
data.A.u = A.u;

load('B.mat');

data.B.t = B.t;
data.B.F = B.F;
data.B.u = B.u;

load('C.mat');

data.C.t = C.t;
data.C.F = C.F;
data.C.u = C.u;


load('D.mat');

data.D.t = D.t;
data.D.F = D.F;
data.D.u = D.u;

load('E.mat');

data.E.t = E.t;
data.E.F = E.F;
data.E.u = E.u;


% data processing

dataindex = char('A','B','C','D','E');

%dataindex=char('C');
tmin = 0;
tmax = 1;


for i = 1:length(dataindex)
    data.(genvarname(dataindex(i))).t = data.(genvarname(dataindex(i))).t/1000;
    data.(genvarname(dataindex(i))).F=data.(genvarname(dataindex(i))).F(data.(genvarname(dataindex(i))).t<=tmax,:);
    data.(genvarname(dataindex(i))).t=data.(genvarname(dataindex(i))).t(data.(genvarname(dataindex(i))).t<=tmax);

    
%     figure;
%     semilogx(data.(genvarname(dataindex(i))).t, data.(genvarname(dataindex(i))).F);%, 'LineWidth', 1.5);
%     %xlim([10^(-4) tmax]);
%     hold on;
%     grid on;
%     set(gca, 'FontSize', 16, 'FontName', 'Calibri', 'FontWeight', 'b');
% %     xlabel('time t, s', 'FontSize', 18, 'FontWeight', 'b', 'FontName', 'Calibri');
% %     ylabel('chlorophyll fluorescence intensity F, [1]', 'FontSize', 18, 'FontWeight', 'b', 'FontName', 'Calibri');
% %     legend('Measurement 1','Measurement 2','Measurement 3','Measurement 4','Measurement 5','Measurement 6', 'Location', 'NorthWest');
% %     title({['ChlF at ', num2str(data.(genvarname(dataindex(i))).u), ' \muE\cdotm^{-2}s^{-1}']; '(raw data)'});
%     xlabel('Zeit t, S', 'FontSize', 20, 'FontWeight', 'b', 'FontName', 'Calibri');
%     ylabel('gemessene Spannung*, [V]', 'FontSize', 20, 'FontWeight', 'b', 'FontName', 'Calibri');
%     legend('Messung 1','Messung 2','Messung 3','Messung 4','Messung 5','Messung 6', 'Location', 'NorthWest');
%     title({['ChlF gemessen bei ', num2str(data.(genvarname(dataindex(i))).u), ' \muE\cdotm^{-2}s^{-1}']; '(Rohdaten)'}, 'FontSize', 20);
%     hold off;

    
    
    
    data.(genvarname(dataindex(i))).t = smooth(data.(genvarname(dataindex(i))).t,10);

    for j = 1:6
        data.(genvarname(dataindex(i))).F(:,j) = smooth(data.(genvarname(dataindex(i))).F(:,j),10);
    end

end


% % % data normalization (double normalization): Fnorm_d = (F-Fo)/(Fm-Fo)
% 
for i = 1:length(dataindex)

    for j = 1:6
        
        data.(genvarname(dataindex(i))).Fo(:,j) = mean(data.(genvarname(dataindex(i))).F((data.(genvarname(dataindex(i))).t<tmin),j));
        data.(genvarname(dataindex(i))).Fm(:,j) = max(data.(genvarname(dataindex(end))).F(:,j));
        data.(genvarname(dataindex(i))).Fnorm(:,j) = (data.(genvarname(dataindex(i))).F(:,j) - data.(genvarname(dataindex(i))).Fo(:,j)) ./ (data.(genvarname(dataindex(i))).Fm(:,j) - data.(genvarname(dataindex(i))).Fo(:,j));
        
    end

%     figure;
%     subplot(1,2,1);
%     semilogx(data.(genvarname(dataindex(i))).t, data.(genvarname(dataindex(i))).Fnorm);%, 'LineWidth', 1.5);
%     xlim([10^(-4) tmax]);
%     ylim([-0.1 1.1]);
%     hold on;
%     grid on;
%     set(gca, 'FontSize', 16, 'FontName', 'Calibri', 'FontWeight', 'b');
% %     xlabel('time t, s', 'FontSize', 18, 'FontWeight', 'b', 'FontName', 'Calibri');
% %     ylabel('chlorophyll fluorescence intensity F, [1]', 'FontSize', 18, 'FontWeight', 'b', 'FontName', 'Calibri');
% %     legend('Measurement 1','Measurement 2','Measurement 3','Measurement 4','Measurement 5','Measurement 6', 'Location', 'NorthWest');
% %     title({['ChlF at ', num2str(data.(genvarname(dataindex(i))).u), ' \muE\cdotm^{-2}s^{-1}']; '(raw data)'});
%     xlabel('Zeit t, [s]', 'FontSize', 20, 'FontWeight', 'b', 'FontName', 'Calibri');
%     ylabel('Relative variable Fluoreszenzintensitaet, [1]', 'FontSize', 20, 'FontWeight', 'b', 'FontName', 'Calibri');
%     legend('Messung 1','Messung 2','Messung 3','Messung 4','Messung 5','Messung 6', 'Location', 'NorthWest');
%     title({['Chlorophyllfluoreszenzinduktion gemessen bei ', num2str(data.(genvarname(dataindex(i))).u), ' \muE\cdotm^{-2}s^{-1}']; '(optimierte Messdaten)'}, 'FontSize', 20);
%     hold off;

    
    
    
    
    
    
end


for i = 1:length(dataindex)

    data.(genvarname(dataindex(i))).Fmean = mean(data.(genvarname(dataindex(i))).Fnorm, 2);
    data.(genvarname(dataindex(i))).Fvar =  var(data.(genvarname(dataindex(i))).Fnorm, 0, 2);

    data.(genvarname(dataindex(i))).Fmean=data.(genvarname(dataindex(i))).Fmean(data.(genvarname(dataindex(i))).t>=tmin);
    data.(genvarname(dataindex(i))).Fvar=data.(genvarname(dataindex(i))).Fvar(data.(genvarname(dataindex(i))).t>=tmin);
    data.(genvarname(dataindex(i))).t=data.(genvarname(dataindex(i))).t(data.(genvarname(dataindex(i))).t>=tmin);

%     %figure();
%     subplot(1,2,2);
%     semilogx(smooth(data.(genvarname(dataindex(i))).t, 50), smooth(data.(genvarname(dataindex(i))).Fmean, 50), '+r', 'LineWidth', 0.5);
%     xlim([10^(-4) tmax]);
%     hold on; grid on;
%     semilogx(smooth(data.(genvarname(dataindex(i))).t, 50), smooth(data.(genvarname(dataindex(i))).Fmean+2*sqrt(data.(genvarname(dataindex(i))).Fvar), 50), smooth(data.(genvarname(dataindex(i))).t, 50), smooth(data.(genvarname(dataindex(i))).Fmean-2*sqrt(data.(genvarname(dataindex(i))).Fvar), 50));
%     %semilogx(t, F, 'k', 'LineWidth', 1.5);
%     set(gca, 'FontSize', 16, 'FontName', 'Calibri', 'FontWeight', 'b');
%     xlabel('Zeit t, [s]', 'FontSize', 20, 'FontWeight', 'b', 'FontName', 'Calibri');
%     ylabel('Relative variable Fluoreszenzintensitaet F, [1]', 'FontSize', 20, 'FontWeight', 'b', 'FontName', 'Calibri');
%     legend('F_{mean}: Mittelwert der Messdaten', 'F_{mean} + 2\cdot\sigma', 'F_{mean} - 2\cdot\sigma', 'Location', 'NorthWest');
%     title({'Mittelwert der Messdaten F_{mean} und die zugeh�rige '; ['Standardabweichung \sigma gemessen bei ', num2str(data.(genvarname(dataindex(i))).u), ' {\mu}E{\cdot}m^{-2}s^{-1}']}, 'FontSize', 20, 'FontWeight', 'b', 'FontName', 'Calibri');
%     hold off;
%     figure;
%     semilogx(data.(genvarname(dataindex(i))).t, data.(genvarname(dataindex(i))).Fmean);%, 'LineWidth', 1.5);
%     xlim([10^(-4) tmax]);
%     hold on;
%     grid on;
%     xlabel('time t, s');
%     ylabel('normalized chlorophyll fluorescence intensity F');
%     title({['normalized ChlF at ', num2str(data.(genvarname(dataindex(i))).u), ' \muE\cdotm^{-2}s^{-1}']; '(double normalization)'});
%     

end


% save computed data for each species in data�structure
save('data.mat', 'data');
