# Supplementary material for: Rational selection of experimental readout and intervention sites for reducing uncertainties in computational model predictions
Source: BMC Bioinformatics. 2015 Jan 16;16:13. doi: 10.1186/s12859-014-0436-5 (PMC4310145; doi:10.1186/s12859-014-0436-5)
Supplement: Additional file 2 — MATLAB code of (i) the design approach and (ii) chlorophyll fluorescence induction model and corresponding data. [file 12859_2014_436_MOESM2_ESM.zip › software/fluorescence_model/odesysexp.m]

% ODE system and sensitivity matrix

function Dx = odesysexp(~, x, p, u)

x1 = x(1);
x2 = x(2);
x3 = x(3);
x4 = x(4);
x5 = x(5);

A0 = 290;


% ODE-System with fixed A0:

Dx1 = A0*p.k1*u - p.k3*x1 - p.k2*x1 + A0*p.k4*x2 - p.k1*u*x1 ...
      + p.k3*x1*x2 - p.k4*x1*x2;
  
Dx2 = p.k3*x1 + p.k6*x3 + p.k8*x4 - A0*p.k4*x2 - p.k5*p.r2*x2 ...
      - p.k3*x1*x2 + p.k4*x1*x2 + p.k5*x2*x3 + p.k5*x2*x4 - p.k6*x2*x3 ...
      - p.k7*x2*x3 - p.k8*x2*x4;
  
Dx3 = p.k8*x4 - p.k6*x3 + p.k5*p.r2*x2 - p.k5*x2*x3 - p.k5*x2*x4 ...
      + p.k6*x2*x3 - p.k7*x2*x3 - p.k8*x2*x4;
  
Dx4 = p.k7*x2*x3 - p.k8*x4 + p.k8*x2*x4 - p.k9*x4*x5;
Dx5 = p.PQ0*p.k10 - p.k10*x5 - p.k9*x4*x5;
 
% state variables
Dx = [Dx1; Dx2; Dx3; Dx4; Dx5];

% sensitivities

s11 = x(6);
s12 = x(7);
s13 = x(8);
s14 = x(9);
s15 = x(10);
s16 = x(11);
s17 = x(12);
s18 = x(13);
s19 = x(14);
s110 = x(15);
s111 = x(16);
s112 = x(17);

s21 = x(18);
s22 = x(19);
s23 = x(20);
s24 = x(21);
s25 = x(22);
s26 = x(23);
s27 = x(24);
s28 = x(25);
s29 = x(26);
s210 = x(27);
s211 = x(28);
s212 = x(29);

s31 = x(30);
s32 = x(31);
s33 = x(32);
s34 = x(33);
s35 = x(34);
s36 = x(35);
s37 = x(36);
s38 = x(37);
s39 = x(38);
s310 = x(39);
s311 = x(40);
s312 = x(41);

s41 = x(42);
s42 = x(43);
s43 = x(44);
s44 = x(45);
s45 = x(46);
s46 = x(47);
s47 = x(48);
s48 = x(49);
s49 = x(50);
s410 = x(51);
s411 = x(52);
s412 = x(53);


s51 = x(54);
s52 = x(55);
s53 = x(56);
s54 = x(57);
s55 = x(58);
s56 = x(59);
s57 = x(60);
s58 = x(61);
s59 = x(62);
s510 = x(63);
s511 = x(64);
s512 = x(65);


% ode for sensitivity calculation
DS11 = A0*u - p.k2*s11 - p.k3*s11 - u*x1 + A0*p.k4*s21 - p.k1*s11*u + p.k3*s11*x2 - p.k4*s11*x2 + p.k3*s21*x1 - p.k4*s21*x1;
DS12 = A0*p.k4*s22 - p.k2*s12 - p.k3*s12 - x1 - p.k1*s12*u + p.k3*s12*x2 - p.k4*s12*x2 + p.k3*s22*x1 - p.k4*s22*x1;
DS13 = x1*x2 - p.k2*s13 - p.k3*s13 - x1 + A0*p.k4*s23 - p.k1*s13*u + p.k3*s13*x2 - p.k4*s13*x2 + p.k3*s23*x1 - p.k4*s23*x1;
DS14 = A0*x2 - p.k2*s14 - p.k3*s14 - x1*x2 + A0*p.k4*s24 - p.k1*s14*u + p.k3*s14*x2 - p.k4*s14*x2 + p.k3*s24*x1 - p.k4*s24*x1;
DS15 = A0*p.k4*s25 - p.k3*s15 - p.k2*s15 - p.k1*s15*u + p.k3*s15*x2 - p.k4*s15*x2 + p.k3*s25*x1 - p.k4*s25*x1;
DS16 = A0*p.k4*s26 - p.k3*s16 - p.k2*s16 - p.k1*s16*u + p.k3*s16*x2 - p.k4*s16*x2 + p.k3*s26*x1 - p.k4*s26*x1;
DS17 = A0*p.k4*s27 - p.k3*s17 - p.k2*s17 - p.k1*s17*u + p.k3*s17*x2 - p.k4*s17*x2 + p.k3*s27*x1 - p.k4*s27*x1;
DS18 = A0*p.k4*s28 - p.k3*s18 - p.k2*s18 - p.k1*s18*u + p.k3*s18*x2 - p.k4*s18*x2 + p.k3*s28*x1 - p.k4*s28*x1;
DS19 = A0*p.k4*s29 - p.k3*s19 - p.k2*s19 - p.k1*s19*u + p.k3*s19*x2 - p.k4*s19*x2 + p.k3*s29*x1 - p.k4*s29*x1;
DS110 = A0*p.k4*s210 - p.k3*s110 - p.k2*s110 - p.k1*s110*u + p.k3*s110*x2 - p.k4*s110*x2 + p.k3*s210*x1 - p.k4*s210*x1;
DS111 = A0*p.k4*s211 - p.k3*s111 - p.k2*s111 - p.k1*s111*u + p.k3*s111*x2 - p.k4*s111*x2 + p.k3*s211*x1 - p.k4*s211*x1;
DS112 = A0*p.k4*s212 - p.k3*s112 - p.k2*s112 - p.k1*s112*u + p.k3*s112*x2 - p.k4*s112*x2 + p.k3*s212*x1 - p.k4*s212*x1;
 
DS21 = p.k3*s11 + p.k6*s31 + p.k8*s41 - A0*p.k4*s21 - p.k5*p.r2*s21 - p.k3*s11*x2 + p.k4*s11*x2 - p.k3*s21*x1 + p.k4*s21*x1 + p.k5*s21*x3 + p.k5*s21*x4 - p.k6*s21*x3 - p.k7*s21*x3 - p.k8*s21*x4 + p.k5*s31*x2 - p.k6*s31*x2 - p.k7*s31*x2 + p.k5*s41*x2 - p.k8*s41*x2;
DS22 = p.k3*s12 + p.k6*s32 + p.k8*s42 - A0*p.k4*s22 - p.k5*p.r2*s22 - p.k3*s12*x2 + p.k4*s12*x2 - p.k3*s22*x1 + p.k4*s22*x1 + p.k5*s22*x3 + p.k5*s22*x4 - p.k6*s22*x3 - p.k7*s22*x3 - p.k8*s22*x4 + p.k5*s32*x2 - p.k6*s32*x2 - p.k7*s32*x2 + p.k5*s42*x2 - p.k8*s42*x2;
DS23 = x1 + p.k3*s13 + p.k6*s33 + p.k8*s43 - x1*x2 - A0*p.k4*s23 - p.k5*p.r2*s23 - p.k3*s13*x2 + p.k4*s13*x2 - p.k3*s23*x1 + p.k4*s23*x1 + p.k5*s23*x3 + p.k5*s23*x4 - p.k6*s23*x3 - p.k7*s23*x3 - p.k8*s23*x4 + p.k5*s33*x2 - p.k6*s33*x2 - p.k7*s33*x2 + p.k5*s43*x2 - p.k8*s43*x2;
DS24 = p.k3*s14 - A0*x2 + p.k6*s34 + p.k8*s44 + x1*x2 - A0*p.k4*s24 - p.k5*p.r2*s24 - p.k3*s14*x2 + p.k4*s14*x2 - p.k3*s24*x1 + p.k4*s24*x1 + p.k5*s24*x3 + p.k5*s24*x4 - p.k6*s24*x3 - p.k7*s24*x3 - p.k8*s24*x4 + p.k5*s34*x2 - p.k6*s34*x2 - p.k7*s34*x2 + p.k5*s44*x2 - p.k8*s44*x2;
DS25 = p.k3*s15 + p.k6*s35 + p.k8*s45 - p.r2*x2 + x2*x3 + x2*x4 - A0*p.k4*s25 - p.k5*p.r2*s25 - p.k3*s15*x2 + p.k4*s15*x2 - p.k3*s25*x1 + p.k4*s25*x1 + p.k5*s25*x3 + p.k5*s25*x4 - p.k6*s25*x3 - p.k7*s25*x3 - p.k8*s25*x4 + p.k5*s35*x2 - p.k6*s35*x2 - p.k7*s35*x2 + p.k5*s45*x2 - p.k8*s45*x2;
DS26 = x3 + p.k3*s16 + p.k6*s36 + p.k8*s46 - x2*x3 - A0*p.k4*s26 - p.k5*p.r2*s26 - p.k3*s16*x2 + p.k4*s16*x2 - p.k3*s26*x1 + p.k4*s26*x1 + p.k5*s26*x3 + p.k5*s26*x4 - p.k6*s26*x3 - p.k7*s26*x3 - p.k8*s26*x4 + p.k5*s36*x2 - p.k6*s36*x2 - p.k7*s36*x2 + p.k5*s46*x2 - p.k8*s46*x2;
DS27 = p.k3*s17 + p.k6*s37 + p.k8*s47 - x2*x3 - A0*p.k4*s27 - p.k5*p.r2*s27 - p.k3*s17*x2 + p.k4*s17*x2 - p.k3*s27*x1 + p.k4*s27*x1 + p.k5*s27*x3 + p.k5*s27*x4 - p.k6*s27*x3 - p.k7*s27*x3 - p.k8*s27*x4 + p.k5*s37*x2 - p.k6*s37*x2 - p.k7*s37*x2 + p.k5*s47*x2 - p.k8*s47*x2;
DS28 = x4 + p.k3*s18 + p.k6*s38 + p.k8*s48 - x2*x4 - A0*p.k4*s28 - p.k5*p.r2*s28 - p.k3*s18*x2 + p.k4*s18*x2 - p.k3*s28*x1 + p.k4*s28*x1 + p.k5*s28*x3 + p.k5*s28*x4 - p.k6*s28*x3 - p.k7*s28*x3 - p.k8*s28*x4 + p.k5*s38*x2 - p.k6*s38*x2 - p.k7*s38*x2 + p.k5*s48*x2 - p.k8*s48*x2;
DS29 = p.k3*s19 + p.k6*s39 + p.k8*s49 - A0*p.k4*s29 - p.k5*p.r2*s29 - p.k3*s19*x2 + p.k4*s19*x2 - p.k3*s29*x1 + p.k4*s29*x1 + p.k5*s29*x3 + p.k5*s29*x4 - p.k6*s29*x3 - p.k7*s29*x3 - p.k8*s29*x4 + p.k5*s39*x2 - p.k6*s39*x2 - p.k7*s39*x2 + p.k5*s49*x2 - p.k8*s49*x2;
DS210 = p.k3*s110 + p.k6*s310 + p.k8*s410 - A0*p.k4*s210 - p.k5*p.r2*s210 - p.k3*s110*x2 + p.k4*s110*x2 - p.k3*s210*x1 + p.k4*s210*x1 + p.k5*s210*x3 + p.k5*s210*x4 - p.k6*s210*x3 - p.k7*s210*x3 - p.k8*s210*x4 + p.k5*s310*x2 - p.k6*s310*x2 - p.k7*s310*x2 + p.k5*s410*x2 - p.k8*s410*x2;
DS211 = p.k3*s111 + p.k6*s311 + p.k8*s411 - A0*p.k4*s211 - p.k5*p.r2*s211 - p.k3*s111*x2 + p.k4*s111*x2 - p.k3*s211*x1 + p.k4*s211*x1 + p.k5*s211*x3 + p.k5*s211*x4 - p.k6*s211*x3 - p.k7*s211*x3 - p.k8*s211*x4 + p.k5*s311*x2 - p.k6*s311*x2 - p.k7*s311*x2 + p.k5*s411*x2 - p.k8*s411*x2;
DS212 = p.k3*s112 + p.k6*s312 + p.k8*s412 - p.k5*x2 - A0*p.k4*s212 - p.k5*p.r2*s212 - p.k3*s112*x2 + p.k4*s112*x2 - p.k3*s212*x1 + p.k4*s212*x1 + p.k5*s212*x3 + p.k5*s212*x4 - p.k6*s212*x3 - p.k7*s212*x3 - p.k8*s212*x4 + p.k5*s312*x2 - p.k6*s312*x2 - p.k7*s312*x2 + p.k5*s412*x2 - p.k8*s412*x2;
 
DS31 = p.k8*s41 - p.k6*s31 + p.k5*p.r2*s21 - p.k5*s21*x3 - p.k5*s21*x4 + p.k6*s21*x3 - p.k7*s21*x3 - p.k8*s21*x4 - p.k5*s31*x2 + p.k6*s31*x2 - p.k7*s31*x2 - p.k5*s41*x2 - p.k8*s41*x2;
DS32 = p.k8*s42 - p.k6*s32 + p.k5*p.r2*s22 - p.k5*s22*x3 - p.k5*s22*x4 + p.k6*s22*x3 - p.k7*s22*x3 - p.k8*s22*x4 - p.k5*s32*x2 + p.k6*s32*x2 - p.k7*s32*x2 - p.k5*s42*x2 - p.k8*s42*x2;
DS33 = p.k8*s43 - p.k6*s33 + p.k5*p.r2*s23 - p.k5*s23*x3 - p.k5*s23*x4 + p.k6*s23*x3 - p.k7*s23*x3 - p.k8*s23*x4 - p.k5*s33*x2 + p.k6*s33*x2 - p.k7*s33*x2 - p.k5*s43*x2 - p.k8*s43*x2;
DS34 = p.k8*s44 - p.k6*s34 + p.k5*p.r2*s24 - p.k5*s24*x3 - p.k5*s24*x4 + p.k6*s24*x3 - p.k7*s24*x3 - p.k8*s24*x4 - p.k5*s34*x2 + p.k6*s34*x2 - p.k7*s34*x2 - p.k5*s44*x2 - p.k8*s44*x2;
DS35 = p.k8*s45 - p.k6*s35 + p.r2*x2 - x2*x3 - x2*x4 + p.k5*p.r2*s25 - p.k5*s25*x3 - p.k5*s25*x4 + p.k6*s25*x3 - p.k7*s25*x3 - p.k8*s25*x4 - p.k5*s35*x2 + p.k6*s35*x2 - p.k7*s35*x2 - p.k5*s45*x2 - p.k8*s45*x2;
DS36 = p.k8*s46 - p.k6*s36 - x3 + x2*x3 + p.k5*p.r2*s26 - p.k5*s26*x3 - p.k5*s26*x4 + p.k6*s26*x3 - p.k7*s26*x3 - p.k8*s26*x4 - p.k5*s36*x2 + p.k6*s36*x2 - p.k7*s36*x2 - p.k5*s46*x2 - p.k8*s46*x2;
DS37 = p.k8*s47 - p.k6*s37 - x2*x3 + p.k5*p.r2*s27 - p.k5*s27*x3 - p.k5*s27*x4 + p.k6*s27*x3 - p.k7*s27*x3 - p.k8*s27*x4 - p.k5*s37*x2 + p.k6*s37*x2 - p.k7*s37*x2 - p.k5*s47*x2 - p.k8*s47*x2;
DS38 = x4 - p.k6*s38 + p.k8*s48 - x2*x4 + p.k5*p.r2*s28 - p.k5*s28*x3 - p.k5*s28*x4 + p.k6*s28*x3 - p.k7*s28*x3 - p.k8*s28*x4 - p.k5*s38*x2 + p.k6*s38*x2 - p.k7*s38*x2 - p.k5*s48*x2 - p.k8*s48*x2;
DS39 = p.k8*s49 - p.k6*s39 + p.k5*p.r2*s29 - p.k5*s29*x3 - p.k5*s29*x4 + p.k6*s29*x3 - p.k7*s29*x3 - p.k8*s29*x4 - p.k5*s39*x2 + p.k6*s39*x2 - p.k7*s39*x2 - p.k5*s49*x2 - p.k8*s49*x2;
DS310 = p.k8*s410 - p.k6*s310 + p.k5*p.r2*s210 - p.k5*s210*x3 - p.k5*s210*x4 + p.k6*s210*x3 - p.k7*s210*x3 - p.k8*s210*x4 - p.k5*s310*x2 + p.k6*s310*x2 - p.k7*s310*x2 - p.k5*s410*x2 - p.k8*s410*x2;
DS311 = p.k8*s411 - p.k6*s311 + p.k5*p.r2*s211 - p.k5*s211*x3 - p.k5*s211*x4 + p.k6*s211*x3 - p.k7*s211*x3 - p.k8*s211*x4 - p.k5*s311*x2 + p.k6*s311*x2 - p.k7*s311*x2 - p.k5*s411*x2 - p.k8*s411*x2;
DS312 = p.k8*s412 - p.k6*s312 + p.k5*x2 + p.k5*p.r2*s212 - p.k5*s212*x3 - p.k5*s212*x4 + p.k6*s212*x3 - p.k7*s212*x3 - p.k8*s212*x4 - p.k5*s312*x2 + p.k6*s312*x2 - p.k7*s312*x2 - p.k5*s412*x2 - p.k8*s412*x2;
 
DS41 = p.k7*s21*x3 - p.k8*s41 + p.k8*s21*x4 + p.k7*s31*x2 + p.k8*s41*x2 - p.k9*s41*x5 - p.k9*s51*x4;
DS42 = p.k7*s22*x3 - p.k8*s42 + p.k8*s22*x4 + p.k7*s32*x2 + p.k8*s42*x2 - p.k9*s42*x5 - p.k9*s52*x4;
DS43 = p.k7*s23*x3 - p.k8*s43 + p.k8*s23*x4 + p.k7*s33*x2 + p.k8*s43*x2 - p.k9*s43*x5 - p.k9*s53*x4;
DS44 = p.k7*s24*x3 - p.k8*s44 + p.k8*s24*x4 + p.k7*s34*x2 + p.k8*s44*x2 - p.k9*s44*x5 - p.k9*s54*x4;
DS45 = p.k7*s25*x3 - p.k8*s45 + p.k8*s25*x4 + p.k7*s35*x2 + p.k8*s45*x2 - p.k9*s45*x5 - p.k9*s55*x4;
DS46 = p.k7*s26*x3 - p.k8*s46 + p.k8*s26*x4 + p.k7*s36*x2 + p.k8*s46*x2 - p.k9*s46*x5 - p.k9*s56*x4;
DS47 = x2*x3 - p.k8*s47 + p.k7*s27*x3 + p.k8*s27*x4 + p.k7*s37*x2 + p.k8*s47*x2 - p.k9*s47*x5 - p.k9*s57*x4;
DS48 = x2*x4 - p.k8*s48 - x4 + p.k7*s28*x3 + p.k8*s28*x4 + p.k7*s38*x2 + p.k8*s48*x2 - p.k9*s48*x5 - p.k9*s58*x4;
DS49 = p.k7*s29*x3 - x4*x5 - p.k8*s49 + p.k8*s29*x4 + p.k7*s39*x2 + p.k8*s49*x2 - p.k9*s49*x5 - p.k9*s59*x4;
DS410 = p.k7*s210*x3 - p.k8*s410 + p.k8*s210*x4 + p.k7*s310*x2 + p.k8*s410*x2 - p.k9*s410*x5 - p.k9*s510*x4;
DS411 = p.k7*s211*x3 - p.k8*s411 + p.k8*s211*x4 + p.k7*s311*x2 + p.k8*s411*x2 - p.k9*s411*x5 - p.k9*s511*x4;
DS412 = p.k7*s212*x3 - p.k8*s412 + p.k8*s212*x4 + p.k7*s312*x2 + p.k8*s412*x2 - p.k9*s412*x5 - p.k9*s512*x4;

DS51 = - p.k10*s51 - p.k9*s41*x5 - p.k9*s51*x4;
DS52 = - p.k10*s52 - p.k9*s42*x5 - p.k9*s52*x4;
DS53 = - p.k10*s53 - p.k9*s43*x5 - p.k9*s53*x4;
DS54 = - p.k10*s54 - p.k9*s44*x5 - p.k9*s54*x4;
DS55 = - p.k10*s55 - p.k9*s45*x5 - p.k9*s55*x4;
DS56 = - p.k10*s56 - p.k9*s46*x5 - p.k9*s56*x4;
DS57 = - p.k10*s57 - p.k9*s47*x5 - p.k9*s57*x4;
DS58 = - p.k10*s58 - p.k9*s48*x5 - p.k9*s58*x4;
DS59 = - p.k10*s59 - x4*x5 - p.k9*s49*x5 - p.k9*s59*x4;
DS510 = p.PQ0 - x5 - p.k10*s510 - p.k9*s410*x5 - p.k9*s510*x4;
DS511 = p.k10 - p.k10*s511 - p.k9*s411*x5 - p.k9*s511*x4;
DS512 = - p.k10*s512 - p.k9*s412*x5 - p.k9*s512*x4;
 


% the sensitivity matrix:

DS = [DS11; DS12; DS13; DS14; DS15; DS16; DS17; DS18; DS19; DS110; DS111; DS112;
      DS21; DS22; DS23; DS24; DS25; DS26; DS27; DS28; DS29; DS210; DS211; DS212;
      DS31; DS32; DS33; DS34; DS35; DS36; DS37; DS38; DS39; DS310; DS311; DS312;
      DS41; DS42; DS43; DS44; DS45; DS46; DS47; DS48; DS49; DS410; DS411; DS412;
      DS51; DS52; DS53; DS54; DS55; DS56; DS57; DS58; DS59; DS510; DS511; DS512];

% results
Dx = [Dx; DS];
