# Supplementary material for: Rational selection of experimental readout and intervention sites for reducing uncertainties in computational model predictions
Source: BMC Bioinformatics. 2015 Jan 16;16:13. doi: 10.1186/s12859-014-0436-5 (PMC4310145; doi:10.1186/s12859-014-0436-5)
Supplement: Additional file 2 — MATLAB code of (i) the design approach and (ii) chlorophyll fluorescence induction model and corresponding data. [file 12859_2014_436_MOESM2_ESM.zip › software/fluorescence_model/simulate_data_with_model.m]

%% author: robert j flassig, iryna migal
%% last update: 15-July-2014
%% contact: flassig@mpi-magdeburg.mpg.de
%%
%% Simulation of the data for the fluorescence model
%% presented in the MS
%%
%% "Rational selection of experimental readout and intervention sites for reducing uncertainties in
%%  computational model predictions", Flassig, Migal, van der Zalm, Rihko-Struckmann, Sundmacher
%%
%%
%%


%preamble
clear all
close all

%supply data
data = data_new;

%preprocessing
tmin = 0;
tmax = 0.65; 

%processing only the data set "C" (u = 166 �E/m^2/s^-1) 
dataindex = char('C');

for i=1:length(dataindex)

    data.(genvarname(dataindex(i))).Fmean=data.(genvarname(dataindex(i))).Fmean;
    data.(genvarname(dataindex(i))).Fvar=data.(genvarname(dataindex(i))).Fvar;
    data.(genvarname(dataindex(i))).t=data.(genvarname(dataindex(i))).t;
   
end


%best estimate
parbest = [-1.9507 1.2635 3.3192 2.0231 4.5278 5.5047 4.6765 2.8452 1.5753 0.1611 1.4930 -0.3069 -2.8061];
theta_opt = 10.^parbest;

% assign new estimated parameter values for model simulation
p.k1 = theta_opt(1);
p.k2 = theta_opt(2);
p.k3 = theta_opt(3);
p.k4 = theta_opt(4);
p.k5 = theta_opt(5);
p.k6 = theta_opt(6);
p.k7 = theta_opt(7);
p.k8 = theta_opt(8);
p.k9 = theta_opt(9);
p.k10 = theta_opt(10);
p.PQ0 = theta_opt(11);
p.G = theta_opt(13);
p.r2 = theta_opt(12);

%plotting
for i=1:length(dataindex)
    
    % simulate model
    [x t] = solv_sens(p, data.(genvarname(dataindex(i))).u,data.(genvarname(dataindex(i))).t);
    x1=x(:,1);               
    F = p.G*p.k2*x1;        % calculating the output signal
    % plot the results
    figure(1);
    semilogx(smooth(data.(genvarname(dataindex(i))).t, 50), smooth(data.(genvarname(dataindex(i))).Fmean, 50), '+r', 'LineWidth', 0.5);
    xlim([10^(-3) tmax]);
    hold on; grid on;
    semilogx(smooth(data.(genvarname(dataindex(i))).t, 50), smooth(data.(genvarname(dataindex(i))).Fmean+2*sqrt(data.(genvarname(dataindex(i))).Fvar), 50), smooth(data.(genvarname(dataindex(i))).t, 50), smooth(data.(genvarname(dataindex(i))).Fmean-2*sqrt(data.(genvarname(dataindex(i))).Fvar), 50));
    semilogx(t, F, 'k', 'LineWidth', 1.5);
    set(gca, 'FontSize', 20, 'FontName', 'Cambria');
    xlabel('time t, [s]', 'FontSize', 20, 'FontWeight', 'b', 'FontName', 'Cambria');
    ylabel('Relative  Fluorescence Intensity F, [1]', 'FontSize', 20, 'FontWeight', 'b', 'FontName', 'Cambria');
    legend('F_{mean}: mean value of the experimental data', 'F_{mean} + 2\cdot\sigma', 'F_{mean} - 2\cdot\sigma', 'Model prediction', 'Location', 'NorthWest');
    title({'Comparsion between model prediction and'; ['experimental data measured at ', num2str(data.(genvarname(dataindex(i))).u), ' {\mu}E{\cdot}m^{-2}s^{-1}']}, 'FontSize', 20, 'FontWeight', 'b', 'FontName', 'Cambria');
    hold off;
end

%save('pe_opt_data.mat');
