# Supplementary material for: Rational selection of experimental readout and intervention sites for reducing uncertainties in computational model predictions
Source: BMC Bioinformatics. 2015 Jan 16;16:13. doi: 10.1186/s12859-014-0436-5 (PMC4310145; doi:10.1186/s12859-014-0436-5)
Supplement: Additional file 2 — MATLAB code of (i) the design approach and (ii) chlorophyll fluorescence induction model and corresponding data. [file 12859_2014_436_MOESM2_ESM.zip › software/fluorescence_model/solv_sens.m]

function [x t] = solv_sens(p, u, texp)

% initial values for state variables and sensitivities
x0 = [0 0 0 0 p.PQ0];
s0 = zeros(1,60);

x0 = [x0 s0];

ops = odeset;

% solve the ode system
[t, x] = ode15s(@odesysexp, texp, x0, ops, p, u);

end
