# Supplementary material for: Rational selection of experimental readout and intervention sites for reducing uncertainties in computational model predictions
Source: BMC Bioinformatics. 2015 Jan 16;16:13. doi: 10.1186/s12859-014-0436-5 (PMC4310145; doi:10.1186/s12859-014-0436-5)
Supplement: Additional file 2 — MATLAB code of (i) the design approach and (ii) chlorophyll fluorescence induction model and corresponding data. [file 12859_2014_436_MOESM2_ESM.zip › software/insilico_oed/CHI2.m]

function chi2 = CHI2(ptmp, simustruc) 

if simustruc.np == length(ptmp)
    p = ptmp;
else
    p = simustruc.p;
    qFitted = simustruc.qFitted;
    p(qFitted == 1) = ptmp;
end

chi2 = pl_totalfitness_model(p, simustruc); % pl_totalfitness_model: 
chi2 = real(chi2);                          % hier wird die anpassung durchgefuehrt
                                            % (meine totalfitness muss
                                            % entsprechend angepasst werden)
end
