# Supplementary material for: Rational selection of experimental readout and intervention sites for reducing uncertainties in computational model predictions
Source: BMC Bioinformatics. 2015 Jan 16;16:13. doi: 10.1186/s12859-014-0436-5 (PMC4310145; doi:10.1186/s12859-014-0436-5)
Supplement: Additional file 2 — MATLAB code of (i) the design approach and (ii) chlorophyll fluorescence induction model and corresponding data. [file 12859_2014_436_MOESM2_ESM.zip › software/insilico_oed/FIT.m]

% define function for parameter estimation
function [pout, chi2] = FIT(ptmp, jk, simustruc)
simustruc.p = ptmp;

qFitted = simustruc.qFitted;
qFitted(jk) = 0;
simustruc.qFitted = qFitted;

%profile likelihood
% define options for fmincon
options = optimset('Display', 'off');
options = optimset(options, 'MaxIter', 150);
%options = optimset(options, 'UseParallel', 'Always');
options = optimset(options,'TolFun',1e-7);%-4 -6	
options = optimset(options,'TolX',1e-7);%-3 -4	
options = optimset(options, 'Algorithm', 'interior-point');
%options=optimset(options,'Algorithm','active-set');

% 

% estimation with fmincon
[pfit, chi2] = fmincon(@(ptmp) CHI2(ptmp,simustruc),ptmp(qFitted==1),[],[],[],[],simustruc.lb(qFitted==1)',simustruc.ub(qFitted==1)',[],options);


%% likelihood no fitting
%pfit=ptmp(qFitted==1);
%chi2=CHI2(pfit,simustruc);

pout = ptmp;
pout(qFitted == 1) = pfit;


%regularization
pref=simustruc.prevp(qFitted==1);
%pref(pref==0)=pfit(pref==0);%in case of pref==0 /only logspace
reg=sum((pfit-pref).^2);

chi2=chi2-reg;


end
