# Supplementary material for: Rational selection of experimental readout and intervention sites for reducing uncertainties in computational model predictions
Source: BMC Bioinformatics. 2015 Jan 16;16:13. doi: 10.1186/s12859-014-0436-5 (PMC4310145; doi:10.1186/s12859-014-0436-5)
Supplement: Additional file 2 — MATLAB code of (i) the design approach and (ii) chlorophyll fluorescence induction model and corresponding data. [file 12859_2014_436_MOESM2_ESM.zip › software/insilico_oed/init_step_direct.m]

% help function for pl-analysis
% increase/decrease value of the optimal parameter p(jk)

function [ptmp, dpjk] = init_step_direct(chi2, pin, jk, dpjk, simustruc)

% percentage increase of objective function allowed for the step
chi2_relative_increase = 0.005;%0.0025;
chi2_threshold = simustruc.chi2delta;
%
% TESTING: find good startingpoint for dpjk
% dpjk
% if ~isnan(simustruc.gradchi2)
% dpjk=sign(dpjk)*min(0.05,chi2_relative_increase*chi2_threshold/abs(simustruc.gradchi2)) %abs in case of decreasing chi2
% %if abs(dpjk)>0.25
% %    dpjk=0.25*sign(dpjk);
% if abs(dpjk)<1e-10
%     dpjk=(1e-10)*sign(dpjk);
% end
% end
%
% increase of objective function
ptmp = pin;
ptmp(jk) = pin(jk) + dpjk;
%

%
if ~isnan(simustruc.dpa)
%damp gradient estimate
%dum1=simustruc.dpa;
%dum11=simustruc.d2pa;
%simustruc.dpa(abs(simustruc.dpa)>0.2)=0.2;
ptmp(1:end ~=jk)=pin(1:end ~=jk)+simustruc.dpa(1:end ~=jk)*dpjk+simustruc.d2pa(1:end ~=jk)*dpjk^2;
%ptmp(1:end ~=jk)=pin(1:end ~=jk)+simustruc.dpa(1:end ~=jk)*dpjk;
%dum2=ptmp;
%simustruc.dpa=simustruc.dpa.*(.5-min(0.5,abs((ptmp-pin))./(abs(pin))));
%simustruc.d2pa=simustruc.d2pa.*(.5-min(0.5,abs((ptmp-pin))./(abs(pin)))).^2;
%dum3=simustruc.dpa;
%dum31=simustruc.d2pa;
%dum4=abs((ptmp-pin))./(abs(pin));
%update
%ptmp(1:end ~=jk)=pin(1:end ~=jk)+simustruc.dpa(1:end ~=jk)*dpjk+simustruc.d2pa(1:end ~=jk)*dpjk^2;
%ptmp(1:end ~=jk)=pin(1:end ~=jk)+simustruc.dpa(1:end ~=jk)*dpjk;
%dum5=ptmp;
%disp([dpjk chi2])
%disp([pin' dum2'-dum5' dum5'])

end
%%check bounds
%      ptmp(ptmp(1:end ~=jk)<simustruc.lb(1:end ~=jk))=simustruc.lb(ptmp(1:end ~=jk)<simustruc.lb(1:end ~=jk));
%      ptmp(ptmp(1:end ~=jk)>simustruc.ub(1:end ~=jk))=simustruc.ub(ptmp(1:end ~=jk)>simustruc.ub(1:end ~=jk));
chi2tmp = CHI2(ptmp, simustruc);
chi2_diff = chi2tmp - chi2;
%fine tuning wrt. relative change
if(chi2_diff > chi2_threshold * chi2_relative_increase) % decrease dpjk
    while(chi2_diff > chi2_threshold * chi2_relative_increase)
        dpjk = dpjk / 2 % halve step increment
        %avoid infinite long run times
        if abs(dpjk)<1e-10
       dpjk=(1e-10)*sign(dpjk);
                
      %  if abs(dpjk)<(10^pin(jk))*1e-1
      %      disp('low')
      %      dpjk=(10^pin(jk))*(1e-1)*sign(dpjk);
            ptmp(jk) = pin(jk) + dpjk;
           % disp(['smalles stepsize param ' num2str(jk) ' at delta=' num2str(dpjk) ])
            if ~isnan(simustruc.dpa)
                ptmp(1:end ~=jk)=pin(1:end ~=jk)+simustruc.dpa(1:end ~=jk)*dpjk+simustruc.d2pa(1:end ~=jk)*dpjk^2;
            end
            return
        end
        ptmp(jk) = pin(jk) + dpjk;
        if ~isnan(simustruc.dpa)
            ptmp(1:end ~=jk)=pin(1:end ~=jk)+simustruc.dpa(1:end ~=jk)*dpjk+simustruc.d2pa(1:end ~=jk)*dpjk^2;
        end
        chi2_diff = CHI2(ptmp,simustruc) - chi2; % evaluate the objective function
    end
else % increase dpjk
    while(chi2_diff < chi2_threshold * chi2_relative_increase)
        dpjk = dpjk * 2; % double step increment
        if abs(dpjk)>0.01
           dpjk=0.01*sign(dpjk);
        %    if abs(dpjk)>(10^pin(jk))/2
        %    dpjk=(10^pin(jk))/2*sign(dpjk);
        %    disp('high')
         %   disp(['largest stepsize param ' num2str(jk) ' at delta=' num2str(dpjk) ])
           
            ptmp(jk) = pin(jk) + dpjk;
            if ~isnan(simustruc.dpa)
                ptmp(1:end ~=jk)=pin(1:end ~=jk)+simustruc.dpa(1:end ~=jk)*dpjk+simustruc.d2pa(1:end ~=jk)*dpjk^2;
            end
            return
        end
        ptmp(jk) = pin(jk) + dpjk;
        if ~isnan(simustruc.dpa)
            ptmp(1:end ~=jk)=pin(1:end ~=jk)+simustruc.dpa(1:end ~=jk)*dpjk+simustruc.d2pa(1:end ~=jk)*dpjk^2;
        end
        chi2_diff = CHI2(ptmp,simustruc) - chi2; % evaluate the objective function
    end
    dpjk = dpjk / 2; % halve step increment
    ptmp(jk) = pin(jk) + dpjk;
    if ~isnan(simustruc.dpa)
        ptmp(1:end ~=jk)=pin(1:end ~=jk)+simustruc.dpa(1:end ~=jk)*dpjk+simustruc.d2pa(1:end ~=jk)*dpjk^2;
    end
end
end
