# Supplementary material for: Rational selection of experimental readout and intervention sites for reducing uncertainties in computational model predictions
Source: BMC Bioinformatics. 2015 Jan 16;16:13. doi: 10.1186/s12859-014-0436-5 (PMC4310145; doi:10.1186/s12859-014-0436-5)
Supplement: Additional file 2 — MATLAB code of (i) the design approach and (ii) chlorophyll fluorescence induction model and corresponding data. [file 12859_2014_436_MOESM2_ESM.zip › software/insilico_oed/insilico.txt]

********** MODEL NAME
insilico
********** MODEL NOTES
Flassig 2014-May

********** MODEL STATES

d/dt(A) = u-(k11+k21)*A {isSpecie::concentration}
d/dt(B) = k11*A-k12*B {isSpecie::concentration}              
d/dt(C) = k21*A-(k22+k23)*C {isSpecie::concentration}                
d/dt(D) = k12*B+k22*C-d*D {isSpecie::concentration}                           
                                                   
A(0) = 0                            
B(0) = 0                              
C(0) = 0                            
D(0) = 0

********** MODEL PARAMETERS

k11 = 1 {isParameter}     % parameter                 
k12 = 2 {isParameter}     % parameter                     
k21 = 2.5 {isParameter}   % parameter                   
k22 = 1 {isParameter}     % parameter
k23=  0.5 {isParameter}     % parameter                  
d = 1 {isParameter}  % parameter        

                                                   
u = 1     % stimulus                                     

********** MODEL VARIABLES


********** MODEL REACTIONS

********** MODEL FUNCTIONS


********** MODEL EVENTS

********** MODEL MATLAB FUNCTIONS
