# Supplementary material for: Rational selection of experimental readout and intervention sites for reducing uncertainties in computational model predictions
Source: BMC Bioinformatics. 2015 Jan 16;16:13. doi: 10.1186/s12859-014-0436-5 (PMC4310145; doi:10.1186/s12859-014-0436-5)
Supplement: Additional file 2 — MATLAB code of (i) the design approach and (ii) chlorophyll fluorescence induction model and corresponding data. [file 12859_2014_436_MOESM2_ESM.zip › software/insilico_oed/pl_script_para_model.m]

function pl_script_para_model(jp,addy)
% this function is called by pla_script.m, a parallelization wrapper
% performing profile likelihood analysis
% for data setups
%   - inhibition site at parameter p1/p3/p4 with readout setting y={y1,y2,y3,y4}
%   - or readout addition, i.e. to y_init=y4 add y={y1,y2,y3} and
%   combinations
% important: need to adjust pl_totalfitness_model.m accordingly
load data

%in silico data for readout selection check
simustruc.data=x;
%%insilico inhibition/knock-out data to use
%
%%select, which KO to calculate Profile likelihood for
%% in publication p1, p3 or p4
%simustruc.datako=x_KO_p3;
%simustruc.pko=3;
%simustruc.datako=x_KO_p1;
%simustruc.pko=1;
simustruc.datako=x_KO_p4;
simustruc.pko=4;


%simustruc.datavar=sigmaexp^2;%constant measurevar
simustruc.datavar=1e-2;%constant measurevar
simustruc.addy=addy;
simustruc.x0 = [0 0 0 0];
simustruc.u=u;
simustruc.t= t;
simustruc.lb=(log10(theta_opt)-3);
simustruc.ub=(log10(theta_opt)+3);
p = log10(theta_opt);
%p = theta_opt;
qFitted = ones(size(p));
%
simustruc.p = p;
simustruc.prevp=p;
simustruc.qFitted = qFitted;
simustruc.np = length(p);
%
samplesize = 5000;


% calculating chi2
chi2 = CHI2(p,simustruc)

% degrees of freedom desired for confidence level
df = 1; % corresponds to point-wise confidence intervals
%df = sum(qFitted); % corresponds to simultaneous confidence intervals
%
% desired level of confidence
alpha = 0.95;
%
% <alpha> quantile of chi2-distribution with <df> degrees of freedom 
chi2delta= chi2inv(alpha,df);
simustruc.chi2delta=chi2delta;
chi2crit = chi2 + chi2delta
simustruc.chi2crit=chi2crit;
% backup parameters
pback = p;
j = jp;    
    tstart = tic;
    [chi2ple, psple] = ple(p, chi2, j, samplesize, simustruc);
    tend(j) = toc(tstart);
    
   % psple = psple(chi2ple > 0, :);
   % chi2ple = chi2ple(chi2ple > 0);
    
    %
    chi2pletrack{j} = chi2ple;
    
    %transform
    for ik=1:size(psple,1)
    psple(ik,:)=10.^psple(ik,:);
    end
    best =theta_opt;
    pspletrack{j} = psple;
    
    pspletrack{j} = psple;
    
%readout selection    
%save(['pla_x' num2str(simustruc.addy) '_param_data_' num2str(jp) '.mat'], 'chi2ple', 'psple','chi2crit','chi2','best');
%inhibtion:
save(['pla_x' num2str(simustruc.addy) '_pko_' num2str(simustruc.pko) '_param_data_' num2str(jp) '.mat'], 'chi2ple', 'psple','chi2crit','chi2','best');
