# Supplementary material for: Rational selection of experimental readout and intervention sites for reducing uncertainties in computational model predictions
Source: BMC Bioinformatics. 2015 Jan 16;16:13. doi: 10.1186/s12859-014-0436-5 (PMC4310145; doi:10.1186/s12859-014-0436-5)
Supplement: Additional file 2 — MATLAB code of (i) the design approach and (ii) chlorophyll fluorescence induction model and corresponding data. [file 12859_2014_436_MOESM2_ESM.zip › software/insilico_oed/pl_totalfitness_model.m]

% optimization function
% adjust phi=rss  accordingly to the setup
function phitot = pl_totalfitness_model(theta_opt, simustruc)

data = simustruc.data;
data=[data simustruc.datako];
x0 = simustruc.x0;
addy=simustruc.addy;
pko=simustruc.pko;

%log space
p = [10.^theta_opt];

phitot = 0;
    ymean = data;
    yvar=simustruc.datavar;%constant measurevar
    u = simustruc.u;
    texp = simustruc.t;
    try
        phitemp=fitness_model(p, u, ymean, yvar, texp, addy,pko);
   catch exception
        phitot=1e10;
    return
end
    phitot = phitot + phitemp;

%regularization
preg=p;
preg=log10(preg(simustruc.qFitted==1));
pref=simustruc.prevp(simustruc.qFitted==1);
%pref(pref==0)=preg(pref==0);%in case of pref==0 /only logspace
reg=sum((preg-pref).^2);

phitot=phitot+reg;

    % fit data
    function phi = fitness_model(p, u, yexp, yvar, texp,addy,pko)
        
      
            [x t] = simulate_model(p, u, texp);
            % define maesurement signal
            y_sim_0 = x(:,4);
            % set threshold
            thr = 1e-4;
            % calculate objective function
            phi = sum((y_sim_0 - yexp(:,4)).^2./max(thr,yvar));
            if addy==12%two additional readouts y1 & y2 to y4
            y_sim_1 = x(:,1);
            y_sim_2 = x(:,2);
            phi1 = sum((y_sim_1 - yexp(:,1)).^2./max(thr,yvar));
            phi2 = sum((y_sim_2 - yexp(:,2)).^2./max(thr,yvar));            
            phi=phi+phi1+phi2;
            elseif addy==13%two additional readouts y1 & y3 to y4
            y_sim_1 = x(:,1);
            y_sim_3 = x(:,3);
            phi1 = sum((y_sim_1 - yexp(:,1)).^2./max(thr,yvar));
            phi3 = sum((y_sim_3 - yexp(:,3)).^2./max(thr,yvar));            
            phi=phi+phi1+phi3;       
            elseif addy==23%two additional readouts y2 & y3 to y4
            y_sim_2 = x(:,2);
            y_sim_3 = x(:,3);
            phi2 = sum((y_sim_2 - yexp(:,2)).^2./max(thr,yvar));
            phi3 = sum((y_sim_3 - yexp(:,3)).^2./max(thr,yvar));            
            phi=phi+phi2+phi3;
            elseif addy==123 || addy==1230 || addy==1232 || addy==1233%three additional readouts y1 & y2 & y3 to yi for KO
            y_sim_1 = x(:,1);
            y_sim_2 = x(:,2);
            y_sim_3 = x(:,3);
            phi1 = sum((y_sim_1 - yexp(:,1)).^2./max(thr,yvar));
            phi2 = sum((y_sim_2 - yexp(:,2)).^2./max(thr,yvar));
            phi3 = sum((y_sim_3 - yexp(:,3)).^2./max(thr,yvar));            
            phi=phi+phi1+phi2+phi3;
            elseif any(addy==[1 2 3])%one additional readout to y4
            y_sim = x(:,addy); 
            phii = sum((y_sim - yexp(:,addy)).^2./max(thr,yvar));
            phi=phi+phii;
            end
                       
            if addy==1230 || addy==44 %measure KO in y4
            p(pko)=1e-4*p(pko);%ko in p=p_ko
            [x t] = simulate_model(p, u, texp);
           % y_sim_1 = x(:,1);
           % y_sim_2 = x(:,2);
           % y_sim_3 = x(:,3);
            y_sim_4 = x(:,4);
            
            %phi1 = sum((y_sim_1 - yexp(:,1)).^2./max(thr,yvar));
            %phi2 = sum((y_sim_2 - yexp(:,2)).^2./max(thr,yvar));
            %phi3 = sum((y_sim_3 - yexp(:,3)).^2./max(thr,yvar));            
            phi4 = sum((y_sim_4 - yexp(:,4+4)).^2./max(thr,yvar));   %KO data
            
            %phi=phi+phi1+phi2+phi3+phi4;

            phi=phi+phi4;
            end
            
            if addy==1232% measure KO in y2
            p(pko)=1e-4*p(pko);%ko in p3
            [x t] = simulate_model(p, u, texp);
           % y_sim_1 = x(:,1);
            y_sim_2 = x(:,2);
           % y_sim_3 = x(:,3);
           % y_sim_4 = x(:,4);
            %phi1 = sum((y_sim_1 - yexp(:,1)).^2./max(thr,yvar));
            phi2 = sum((y_sim_2 - yexp(:,2+4)).^2./max(thr,yvar));
            %phi3 = sum((y_sim_3 - yexp(:,3)).^2./max(thr,yvar));            
            %phi4 = sum((y_sim_4 - yexp(:,4+4)).^2./max(thr,yvar));   %KO data
            
            %phi=phi+phi1+phi2+phi3+phi4;

            phi=phi+phi2;
            end

            if addy==1233% measure KO in y3
            p(pko)=1e-4*p(pko);%ko in p3
            [x t] = simulate_model(p, u, texp);
            % y_sim_1 = x(:,1);
            % y_sim_2 = x(:,2);
            y_sim_3 = x(:,3);
            % y_sim_4 = x(:,4);
            %phi1 = sum((y_sim_1 - yexp(:,1)).^2./max(thr,yvar));
            %phi2 = sum((y_sim_2 - yexp(:,2+4)).^2./max(thr,yvar));
            phi3 = sum((y_sim_3 - yexp(:,3+4)).^2./max(thr,yvar));            
            %phi4 = sum((y_sim_4 - yexp(:,4+4)).^2./max(thr,yvar));   %KO data
            %phi=phi+phi1+phi2+phi3+phi4;
            phi=phi+phi3;
            end

            
    end
end
