# Supplementary material for: Rational selection of experimental readout and intervention sites for reducing uncertainties in computational model predictions
Source: BMC Bioinformatics. 2015 Jan 16;16:13. doi: 10.1186/s12859-014-0436-5 (PMC4310145; doi:10.1186/s12859-014-0436-5)
Supplement: Additional file 2 — MATLAB code of (i) the design approach and (ii) chlorophyll fluorescence induction model and corresponding data. [file 12859_2014_436_MOESM2_ESM.zip › software/insilico_oed/pla_script.m]

close all;
clear all;
%warning('off','all')
matlabpool open 6


space=1:1:6;%parameters to calculate profile likelihood for
%for k=[1 2 3 4 12 13 23 123 1230 1232 1233 44] %readout setting
 for k=[1233]
   
    parfor i = 1:length(space)
    pl_script_para_model(space(i),k);
    end
 end

 
 %1 y={1,4}
 %2 y={2,4}
 %3 y={3,4}
 %4 y={4} %initial
 %12 y={1,2,4}
 %13 y={1,3,4}
 %23 y={2,3,4}
 %123 y={1,2,3,4}
 %1230 y={1,2,3,4} and additional measurement signal of the KO data in y={4}
 %1232 y={1,2,3,4} and additional measurement signal of the KO data in y={2}
 %1233 y={1,2,3,4} and additional measurement signal of the KO data in y={3}
 %note, KO=KNOCKOUT=INHIBTION, and ist to set in pl_script_para_model
 
 
 
 
