# Supplementary material for: Rational selection of experimental readout and intervention sites for reducing uncertainties in computational model predictions
Source: BMC Bioinformatics. 2015 Jan 16;16:13. doi: 10.1186/s12859-014-0436-5 (PMC4310145; doi:10.1186/s12859-014-0436-5)
Supplement: Additional file 2 — MATLAB code of (i) the design approach and (ii) chlorophyll fluorescence induction model and corresponding data. [file 12859_2014_436_MOESM2_ESM.zip › software/insilico_oed/ple.m]

% starting from optimized (the best you could get) parameter values <p>,
% with current value of the objective function <chi2>,
% calculate the profile likelihood for parameter with index <jk>,
% taking <samplesize> steps up and down.
% The function returns <chi2ple>, the values of the profile likelihood, and <psple>,
% the corresponding parameter values. 
function [chi2ple, psple] = ple(ptmp, chi2, jk, samplesize, simustruc)

chi2crit = simustruc.chi2crit;

% remember current values
pbackup = ptmp;
chi2backup = chi2;

% initialize vector to store the values of the objective function along the
% profile likelihood
chi2ple = zeros(2*samplesize + 1, 1);

% initialize matrix to store the parameter values along the profile
% likelihood
psple = zeros(2*samplesize + 1, length(ptmp));

% set current parameter values and value of the objective function as
% central values
chi2ple(samplesize + 1) = chi2;
psple(samplesize + 1, :) = ptmp;

% calculate profile likelihood for increasing value of p(jk)
%  dpjk = log10(ptmp(jk))*0.1; % inital_step() increases p(jk) by 10% initially
dpjk = ptmp(jk)*0.1; % inital_step() increases p(jk) by 10% initially
simustruc.dpa=NaN;
simustruc.d2pa=NaN;
simustruc.gradchi2=NaN;
simustruc.dpjktrack=[];
i=0;
%for i = 1:samplesize
while i<samplesize
    i=i+1;
    if i<3
        % increase p(jk)
        [ptmp, dpjk] = init_step_direct(chi2, ptmp, jk, dpjk, simustruc);
        simustruc.dpjktrack(i)=dpjk;
        %prediction optimal values for dpjk
    else         %prediction optimal values for dpjk via linear model pi(pjk+dpjknext)=pi(pjk)+grad(pi)dpjknext
        %estimate gradient of optimal parameters
        % use (f(x+h_+)-f(x-h_-))/(h_++h_-)
        %high i
        ihigh=samplesize + 1 + i-1;
        dpjkhigh=simustruc.dpjktrack(i-1);
        %low i
        ilow=samplesize + 1 + i - 3;
        dpjklow=simustruc.dpjktrack(i-2);
        %
        dpa=(psple(ihigh,:)-psple(ilow,:))/(dpjklow+dpjkhigh);
        d2pa=(psple(ihigh,:)-2.*ptmp+psple(ilow,:))/((dpjklow+dpjkhigh)/2)^2;
        %
        simustruc.dpa=dpa;
        simustruc.d2pa=d2pa;
        simustruc.gradchi2=(chi2ple(ihigh)-chi2ple(ilow))/dpjk;
        [ptmp, dpjk] = init_step_direct(chi2, ptmp, jk, dpjk, simustruc);
        simustruc.dpjktrack(i)=dpjk;
    end
    % fit parameters EXCEPT for parameter with index jk
    [ptmp, chi2] = FIT(ptmp, jk,simustruc);
    % store values
    chi2ple(samplesize + 1 + i) = chi2;
    psple(samplesize + 1 + i, :) = ptmp;
    simustruc.prevp=ptmp;
%        % resample PL, refine approach
%     	if chi2<chi2ple(samplesize + i) && (chi2ple(samplesize + i)-chi2)/chi2ple(samplesize+i)>0.02 && i>0
%     	chi2=chi2ple(samplesize + i);
%     	ptmp(jk)=psple(samplesize + i,jk);
%     	i=i-2
%     	%
%     	if i==-1%redefine chi2crit improved ML estimate
%     	% degrees of freedom desired for confidence level
%      	df = 1; % corresponds to point-wise confidence intervals
%     	%df = sum(qFitted); % corresponds to simultaneous confidence intervals
%     	% desired level of confidence
%     	alpha = 0.95;
%     	% <alpha> quantile of chi2-distribution with <df> degrees of freedom
%     	chi2delta= chi2inv(alpha,df);
%     	chi2crit=chi2+chi2delta
%         simustruc.chi2crit=chi2crit;
%     	end
%     	end
    %%plot while calculating
    if (i-mod(i,10))/i
    figure(1000)
    % subplot(4,5,jk) 
    plot(psple(chi2ple>0, jk),chi2ple(chi2ple>0),'-k','LineWidth',2)     
     ylim([0.99*chi2backup 1.01*chi2crit])
     %xlim([simustruc.lb(jk) simustruc.ub(jk)])
     title(['param p_' num2str(jk)])
     print(figure(1000),'-dpdf',['000_runing_' num2str(jk)])
    end
    if ptmp(jk)>1.05*simustruc.ub(jk) || ptmp(jk)<=1.05*simustruc.lb(jk) % || chi2>1.2*chi2crit
        chi2ple(samplesize + 1 + i + 1:end) = 0;
        break
    end
end
% reset original values
ptmp = pbackup;
simustruc.prevp=ptmp;
chi2 = chi2backup;
% calculate profile likelihood for decreasing value of p(jk)
%   dpjk = -log10(ptmp(jk))*0.1; % inital_step() decreases p(jk) by 10% initially
dpjk = -ptmp(jk)*0.1; % inital_step() decreases p(jk) by 10% initially
simustruc.dpa=NaN;
simustruc.d2pa=NaN;
simustruc.gradchi2=NaN;
simustruc.dpjktrack(i)=[];
i=0;
%for i = 1:samplesize
while i<samplesize
    i=i+1;
    if i<3
        % decrease p(jk)
        ptmp = init_step_direct(chi2, ptmp, jk, dpjk, simustruc);
        simustruc.dpjktrack(i)=dpjk;
    else         %prediction optimal values for dpjk via linear model pi(pjk+dpjknext)=pi(pjk)+grad(pi)dpjknext
        %estimate gradient of optimal parameters
        % use (f(x+h_+)-f(x-h_-))/(h_++h_-)
        %high i
        ihigh=samplesize + 1 - i + 3;%reversed index !
        dpjkhigh=simustruc.dpjktrack(i-1);
        %low i %reversed!
        ilow=samplesize + 1 - i+1; %reversed index !
        dpjklow=simustruc.dpjktrack(i-2);
        %
        %
        dpa=(psple(ilow,:)-psple(ihigh,:))/(dpjklow+dpjkhigh);
        d2pa=(psple(ilow,:)-2.*ptmp+psple(ihigh,:))/((dpjklow+dpjkhigh)/2)^2;
        %    
        simustruc.dpa=dpa;
        simustruc.d2pa=d2pa;
        simustruc.gradchi2=(chi2ple(ihigh)-chi2ple(ilow))/dpjk;
        [ptmp, dpjk] = init_step_direct(chi2, ptmp, jk, dpjk, simustruc);
        simustruc.dpjktrack(i)=dpjk;
    end
    % fit parameters EXCEPT for parameter with index jk
    [ptmp, chi2] = FIT(ptmp, jk,simustruc);
    % store values
    chi2ple(samplesize + 1 - i) = chi2;
    psple(samplesize + 1 - i, :) = ptmp;
    simustruc.prevp=ptmp;
%    % resample PL, refine approach
%     if chi2<chi2ple(samplesize + 1 - i + 1) && (chi2ple(samplesize + 1 - i + 1)-chi2)/chi2ple(samplesize + 1 - i + 1)>0.02 && i>0
%         chi2=chi2ple(samplesize + 1 - i + 1);
%         ptmp(jk)=psple(samplesize + 1 - i + 1,jk);
%         i=i-2      
%         if i==-1%redefine chi2crit improved ML estimate
%             % degrees of freedom desired for confidence level
%             df = 1; % corresponds to point-wise confidence intervals
%             %df = sum(qFitted); % corresponds to simultaneous confidence intervals
%             % desired level of confidence
%             alpha = 0.95;
%             % <alpha> quantile of chi2-distribution with <df> degrees of freedom
%             chi2delta= chi2inv(alpha,df);
%             chi2crit=chi2+chi2delta
%             simustruc.chi2crit=chi2crit;
%         end
%     end
 %%plot while calculating
 if (i-mod(i,10))/i
     figure(1000)
    % subplot(4,5,jk)
     plot(psple(chi2ple>0, jk),chi2ple(chi2ple>0),'-k','LineWidth',2)
     ylim([0.99*chi2backup 1.01*chi2crit])
     %xlim([simustruc.lb(jk) simustruc.ub(jk)])
     title(['param p_' num2str(jk)])
     print(figure(1000),'-dpdf',['000_runing_' num2str(jk)])
 end
    if ptmp(jk)>1.05*simustruc.ub(jk) || ptmp(jk)<=1.05*simustruc.lb(jk) % || chi2>1.2*chi2crit
        chi2ple(1:samplesize + 1 - i -1) = 0;
        break
    end
end
end
