# Supplementary material for: Rational selection of experimental readout and intervention sites for reducing uncertainties in computational model predictions
Source: BMC Bioinformatics. 2015 Jan 16;16:13. doi: 10.1186/s12859-014-0436-5 (PMC4310145; doi:10.1186/s12859-014-0436-5)
Supplement: Additional file 2 — MATLAB code of (i) the design approach and (ii) chlorophyll fluorescence induction model and corresponding data. [file 12859_2014_436_MOESM2_ESM.zip › software/insilico_oed/plot_pla_script.m]

% plot parameter profiles
close all;
clear all; clc;

% j=0;
% for i = [1 2 3 4 5 6 7 8 9]
%     j=j+1;
%     data.(genvarname(['par' num2str(i)])) = load(genvarname(['la_param_data_' num2str(i)]), 'chi2ple', 'psple','chi2crit','chi2','ov');
%     ov=data.(genvarname(['par' num2str(i)])).ov;
%     chi2crit= data.(genvarname(['par' num2str(i)])).chi2crit;
%     
%     i
%     min(data.(genvarname(['par' num2str(i)])).chi2ple)
%     [I J]=find(data.(genvarname(['par' num2str(i)])).chi2ple==min(data.(genvarname(['par' num2str(i)])).chi2ple));
%     %data.(genvarname(['par' num2str(i)])).psple(I,:)'
%     
%     
% % subplot
% figure(100);
% %for i = 1:13    
%     subplot(3,3,j);
%     hold on
% 
%   %  p=polyfit(data.(genvarname(['par' num2str(i)])).psple(:,i),data.(genvarname(['par' num2str(i)])).chi2ple,10);
%   %  f=polyval(p,(data.(genvarname(['par' num2str(i)])).psple(:,i)));
%   % % plot((data.(genvarname(['par' num2str(i)])).psple(:,i)),f,'g','LineWidth',4)
%   
%   
%   psple=data.(genvarname(['par' num2str(i)])).psple;
%   chi2ple=data.(genvarname(['par' num2str(i)])).chi2ple;
%   
% %  [psple,chi2ple]=smoothple(psple,chi2ple,1);
%   
%   plot(psple(:,i), chi2ple, '-.k', 'LineWidth', 2);
%   %
%   %plot(ov(i),data.(genvarname(['par' num2str(i)])).chi2,'bx','MarkerSize',10,'LineWidth',4)
%     
%     ylim([80 chi2crit]);
%     chi2tmp=data.(genvarname(['par' num2str(i)])).chi2ple;
%     [KK LL]=find(chi2tmp<chi2crit);
%     param=data.(genvarname(['par' num2str(i)])).psple(:,i);
%     %xlim(sort([param((KK(1))) param(KK(end))]))
% 
%     hold on; %grid on;
%     title(['parameter ' num2str(i)]);
%     hold off;    
% end

bounds=[{'y4+yi'} {'param'} {'sig'} {'lb'} {'param'} {'ub'} {'sig'} {'ident-status'}];
jlk=0;
%for jk=[1 2 3 4 12 13 23 123 1230 1232 1233 44]
for jk=4
%    
jlk=jlk+1;
j=0;
    for i = [1 2 3 4 5 6]
    j=j+1;
    %no KO
    data.(genvarname(['par' num2str(i)])) = load(genvarname(['pla_x' num2str(jk) '_param_data_' num2str(i)]), 'chi2ple', 'psple','chi2crit','chi2','best');
    %KO
    %data.(genvarname(['par' num2str(i)])) = load(genvarname(['pla_x' num2str(jk) '_pko_4_param_data_' num2str(i)]), 'chi2ple', 'psple','chi2crit','chi2','best');
    
    chi2crit= data.(genvarname(['par' num2str(i)])).chi2crit;
    best=log10(data.(genvarname(['par' num2str(i)])).best);
    psple=log10(data.(genvarname(['par' num2str(i)])).psple);
    chi2ple=data.(genvarname(['par' num2str(i)])).chi2ple;
  

    %sort
    [psple J]=sort(psple(:,i));
    chi2ple=chi2ple(J);
    %remove dummies
    chi2ple(psple==0)=[];
    psple(psple==0)=[];

    [psple,chi2ple]=smoothple(psple,chi2ple,0);

    
    %find chi2crit bound breach
    [Imin Jmin]=find(psple==best(i));
    [I J]=find(chi2ple(Imin:end)>chi2crit,1,'first');
  
    if ~isempty(I)
    chi2ple=chi2ple(1:Imin+I);
    psple=psple(1:Imin+I);
    else
        psple=psple;
    end
    
    Iup=I;
    [I J]=find(chi2ple(1:Imin)>chi2crit,1,'last');
    if ~isempty(I)
    chi2ple=chi2ple(I:end);
    psple=psple(I:end);
    end
    Ilow=I;
    
    
    %bound
%    if isempty(Ilow)
%       lb=-Inf;
%    else
     lb=min(psple);
%    end
%    if isempty(Iup)
%       ub=Inf;
%    else
     ub=max(psple);
%    end

    identstatus={'s-nid','p-nid','id'};
    
    bounds=[bounds;jk  j ~isempty(Ilow) lb best(i) ub ~isempty(Iup) {identstatus{~isempty(Ilow)+~isempty(Iup)+1}}];
    
colorstring={'-k','-k','-k','-k'};
colorstring{12}='-k';
colorstring{13}='-k';
colorstring{23}='-k';
colorstring{123}='-k';
colorstring{1230}='-k';%ko in p3, observed with readout y4
colorstring{1232}='-k';%ko in p3, observed with readout y2
colorstring{1233}='-k';%ko in p3, observed with readout y2
colorstring{44}='-k';%ko in p1, observed with readout y4


% subplot
figure(100);
%for i = 1:13    
    subplot(2,3,j);
    hold on
%   plot(psple,chi2ple, colorstring{jk}, 'LineWidth', 2);
   plot(psple,chi2ple, 'Color',[0+jlk/11 0+jlk/11 0+jlk/11], 'LineWidth', 2);

   plot(best(i),data.(genvarname(['par' num2str(i)])).chi2,'bx','MarkerSize',10,'LineWidth',3)

    
    ylim([0 chi2crit]);
    chi2tmp=chi2ple;
    [KK LL]=find(chi2tmp<chi2crit);
    param=psple;
   set(findall(gca,'type','text'),'FontSize',14,'FontName','Arial','FontWeight','bold')
    set(gca,'FontSize',14,'FontName','Arial','FontWeight','bold') 
    hold on; %grid on;
   % title(['readout: ' num2str(jk) ' parameter ' num2str(i)]);
    hold off;

% subplot
figure(jlk);
%for i = 1:13    
    subplot(2,3,j);
    hold on
   plot(psple,chi2ple, colorstring{jk}, 'LineWidth', 2);
%   plot(psple,chi2ple, 'Color',[0+jlk/8 0+jlk/8 0+jlk/8], 'LineWidth', 2);
  plot(best(i),data.(genvarname(['par' num2str(i)])).chi2,'bx','MarkerSize',10,'LineWidth',3)

    
    ylim([0 chi2crit]);
    chi2tmp=chi2ple;
    [KK LL]=find(chi2tmp<chi2crit);
    param=psple;
    xlim([-2.5 2.5])
    %  xlim(sort([param((KK(1))) param(KK(end))]))

    hold on; %grid on;
 %   title(['readout: ' num2str(jk) ' parameter ' num2str(i)]);
  
%    xlabel('parameter')
%ylabel('sensitivity')
%figureHandle=gca;
%set(findall(figureHandle,'type','text'),'fontSize',14,'fontWeight','bold')
 set(findall(gca,'type','text'),'FontSize',14,'FontName','Arial','FontWeight','bold')
    set(gca,'FontSize',14,'FontName','Arial','FontWeight','bold') 
    hold off;
  
    %     
%     figure(j)
%     lspace=[1 2 3 4 5 6];
%     lspace(j)=[];
%     li=0;
%     for l=lspace
%     li=li+1;
%     subplot(2,1,1)
%     title(['parameter ' num2str(i)]);
%     plot(psple(:,i), data.(genvarname(['par' num2str(i)])).chi2ple, '-k', 'LineWidth', 2);
%    
%     % ylim([0 chi2crit]);
%     xlim(sort([param((KK(1))) param(KK(end))]))
%     subplot(2,5,5+li)
%     hold on
%     title(['parameter ' num2str(l)]);
%     plot(psple(:,i), (psple(:,l)-(best(l)))/(best(l)), '-k', 'LineWidth', 1.5);
%     plot(psple(:,i),zeros(length(psple(:,i))),'-k')
%     xlim(sort([param((KK(1))) param(KK(end))]))
%    end
end
end
% print(figure(12),'-dpdf','04_0_p1_4')
% print(figure(11),'-dpdf','01234_0_p3_3')
% print(figure(10),'-dpdf','01234_0_p3_2')
% print(figure(9),'-dpdf','01234_0_p3_4')
% print(figure(8),'-dpdf','01234')
% print(figure(7),'-dpdf','0234')
% print(figure(6),'-dpdf','0134')
% print(figure(5),'-dpdf','0124')
% print(figure(4),'-dpdf','044')
% print(figure(3),'-dpdf','034')
% print(figure(2),'-dpdf','024')
% print(figure(1),'-dpdf','014')
