# Supplementary material for: Rational selection of experimental readout and intervention sites for reducing uncertainties in computational model predictions
Source: BMC Bioinformatics. 2015 Jan 16;16:13. doi: 10.1186/s12859-014-0436-5 (PMC4310145; doi:10.1186/s12859-014-0436-5)
Supplement: Additional file 2 — MATLAB code of (i) the design approach and (ii) chlorophyll fluorescence induction model and corresponding data. [file 12859_2014_436_MOESM2_ESM.zip › software/insilico_oed/simulate_along_pl.m]

%%last update August-18-2014
%%author: robert j flassig
%%contact: flassig@mpi-magdeburg.mpg.de
%%
%%this script is an example of how to
%%    - derive upper/lower prediction bounds based on profile likelhood samples
%%    - calculate & plot sensitivity entropy/index for the readouts
%%    
%%prior of use, one needs to have the profile likelihood samples of the
%%parameters at hand. this can for instance be achieved by the provide
%%profile likelihood script, which provides the profile likelihood in the parametes space
%%for given and level of significance
%%
%%
close all; clear all; clc;
%
%
%exp-condition
u=1;
texp=linspace(0,5,20);
%
%%=========================================
%%select, which readout settings to look at
%%=========================================
%
%for jk=[1 2 3 4 12 13 23] %measurment setup: 1= {y1,y4}, 2={y2,y4}, 3={y3,y4}, 4={y4} only!, 12={y1,y2,y4}, 13={y1,y3,y4}, 23={y2,y3,y4}
%
for jk=1
    %    close all %uncomment if printing pdfs

    for i = [1 2 3 4 5 6]%which parameters to account for
        X1=[];
        X2=[];
        X3=[];
        X4=[];
        %load pl data for given readout setup jk
        data.(genvarname(['par' num2str(i)])) = load(genvarname(['pla_x' num2str(jk) '_param_data_' num2str(i)]), 'chi2ple', 'psple','chi2crit','chi2','best');
        chi2crit= data.(genvarname(['par' num2str(i)])).chi2crit;
        chi2ple=data.(genvarname(['par' num2str(i)])).chi2ple;
        best=log10(data.(genvarname(['par' num2str(i)])).best);
        psple=log10(data.(genvarname(['par' num2str(i)])).psple);
        %
        %%================================
        %%begin===find significant range defined by chi2crit
        %%================================
        %sort
        [K,J]=sort(psple(:,i));
        psple=psple(J,:);
        chi2ple=chi2ple(J);
        %remove dummies, generated during PL calculation
        chi2ple(psple(:,i)==0)=[];
        psple(psple(:,i)==0,:)=[];
        
        [psple,chi2ple]=smoothple(psple,chi2ple,0);
        
        %find chi2crit bound breach
        [Imin Jmin]=find(psple==best(i));
        [I J]=find(chi2ple(Imin:end)>chi2crit,1,'first');
        
        if ~isempty(I)
            chi2ple=chi2ple(1:Imin+I);
            psple=psple(1:Imin+I,:);
        else
            psple=psple;
        end
        
        Iup=I;
        [I J]=find(chi2ple(1:Imin)>chi2crit,1,'last');
        if ~isempty(I)
            chi2ple=chi2ple(I:end);
            psple=psple(I:end,:);
        end
        Ilow=I;
        psple=10.^psple;
        best=10.^best;
        %%================================
        %%end find significant range
        %%================================
        %
        %%================================
        %%simulate for ML estimate
        %%================================
        %
        [x t] = simulate_model(best, u, texp);
        simdata.meanx{1}=x(:,1);
        simdata.meanx{2}=x(:,2);
        simdata.meanx{3}=x(:,3);
        simdata.meanx{4}=x(:,4);
        %
        %%================================
        %%simulate along significant PLs
        %%================================
        for j=1:size(psple,1)
            ptmp=psple(j,:);
            [x t] = simulate_model(ptmp, u, texp);
            simdata.param{i}.pl{j}=x;
            %
            X1=[X1 x(:,1)];
            X2=[X2 x(:,2)];
            X3=[X3 x(:,3)];
            X4=[X4 x(:,4)];
        end
        simdata.x{1}.param{i}=X1;
        simdata.x{2}.param{i}=X2;
        simdata.x{3}.param{i}=X3;
        simdata.x{4}.param{i}=X4;
    end
    %
    %%================================ 
    %%identify upper/lower bounds of prediction samples
    %%================================
    %
    for i=1:6%params
        for j=1:4%states
            simdata.upperx{j}(:,i)=max(simdata.x{j}.param{i}');
            simdata.lowerx{j}(:,i)=min(simdata.x{j}.param{i}');
        end
    end
    %%================================
    %%plot prediction bounds
    %%================================
    statestring={'A','B','C','D'};
    figure
    for j=1:4
        subplot(2,2,j)
        hold
        plot(texp,simdata.upperx{j},'-k')
        plot(texp,simdata.lowerx{j},'-k')
        title(['State ' statestring(j)])
        xlabel('time [1]')
        ylabel('concentration [a.u.]')
        xlim([0 5])
        ylim([0 1.5])
        hold
        set(findall(gca,'type','text'),'FontSize',14,'FontName','Arial','FontWeight','bold')
        set(gca,'FontSize',14,'FontName','Arial','FontWeight','bold')
    end
    %
    %%================================
    %%sensitivity index
    %%================================
    %
    for i=1:6%params
        for j=1:4%states
            simdata.sij{j}(:,i)=((simdata.upperx{j}(:,i)-simdata.lowerx{j}(:,i))./mean((simdata.meanx{j}))).^2;
        end
    end
    %
    for j=1:4%states
        simdata.sxtotparam(:,j)=sum(simdata.sij{j}(:,:),2);
        simdata.sx(j)=mean(sum(simdata.sij{j}(:,:),2));
    end
    %
    %%================================
    %%entropy of sensitivity index
    %%================================
    %
    for i=1:6%params
        for j=1:4%states
            simdata.nsij{j}(:,i)=simdata.sij{j}(2:end,i)./simdata.sxtotparam(2:end,j);
        end
    end
    
    for j=1:4%states
        simdata.J(:,j)=-sum(simdata.nsij{j}(:,:).*log(simdata.nsij{j}(:,:)),2);
        simdata.mJ(j)=mean(simdata.J(:,j));
    end
    %
    %%================================
    %%plot sensitivity index and entropy
    %%================================
    %
    figure
    scatter(simdata.mJ,simdata.sx,700,'LineWidth',2,'MarkerEdgeColor','k')
    hold
    text(simdata.mJ,simdata.sx,{'A','B','C','D'},'horizontalAlignment','center')
    xlabel('entropy')
    ylabel('sensitivity')
    %figureHandle=gca;
    %set(findall(figureHandle,'type','text'),'fontSize',14,'fontWeight','bold')
    set(findall(gca,'type','text'),'FontSize',14,'FontName','Arial','FontWeight','bold')
    set(gca,'FontSize',14,'FontName','Arial','FontWeight','bold')
    %print(figure(1),'-dpdf',['00_' num2str(jk) '_states'])
    %print(figure(2),'-dpdf',['00_' num2str(jk) '_OED'])
end
