# Supplementary material for: Rational selection of experimental readout and intervention sites for reducing uncertainties in computational model predictions
Source: BMC Bioinformatics. 2015 Jan 16;16:13. doi: 10.1186/s12859-014-0436-5 (PMC4310145; doi:10.1186/s12859-014-0436-5)
Supplement: Additional file 2 — MATLAB code of (i) the design approach and (ii) chlorophyll fluorescence induction model and corresponding data. [file 12859_2014_436_MOESM2_ESM.zip › software/insilico_oed/simulate_model.m]

% fuction for model simulation
function [x t] = simulate_model(p, u, texp)

        %options.maxnumsteps=1e6;
        options.abstol=1e-9;
        options.reltol=1e-8;


x0 = [0 0 0 0];

simdata = insilico(texp, x0, [p u],options);

t = simdata.time;
x = simdata.statevalues;

end
