# Supplementary material for: Rational selection of experimental readout and intervention sites for reducing uncertainties in computational model predictions
Source: BMC Bioinformatics. 2015 Jan 16;16:13. doi: 10.1186/s12859-014-0436-5 (PMC4310145; doi:10.1186/s12859-014-0436-5)
Supplement: Additional file 2 — MATLAB code of (i) the design approach and (ii) chlorophyll fluorescence induction model and corresponding data. [file 12859_2014_436_MOESM2_ESM.zip › software/insilico_oed/smoothple.m]

function [ple,chi2ple]=smoothple(ple,chi2ple,deltachi2)

[~,minindex]=min(chi2ple);
n=length(chi2ple);
%deltachi2=0.1;

index_up = [];
for j=minindex:1:(n-1)%move upwards
    chi2base=chi2ple(j);
    [minchi2tmp, minindextmp]=min(chi2ple(j:end));    
   % if((minindextmp+j-1) ~= j && ~isnan(minchi2tmp) && (chi2base-minchi2tmp)>deltachi2)
    index_up = union(index_up, (minindextmp+j-1));
    %end
end

index_down = [];
for j=minindex:-1:2%move downwards
    chi2base=chi2ple(j);
    [minchi2tmp, minindextmp]=min(chi2ple(1:j));    
    %if(minindextmp ~= j && ~isnan(minchi2tmp) && (chi2base-minchi2tmp)>deltachi2)
    index_down = union(index_down, (minindextmp));
   % end
end

indextotal=[index_down index_up];
ple=ple(indextotal,:);
chi2ple=chi2ple(indextotal);
